# Supplementary material for: Assessing antibacterial, antiviral, and antifungal efficacy of non-porous materials using small droplet transfer: the simulated splash method
Source: Appl Environ Microbiol. 2026 Apr 1;92(4):e02304-25. doi: 10.1128/aem.02304-25 (PMC13101517; doi:10.1128/aem.02304-25)
Supplement: File S1B — Data supporting neutralizer validation. [file aem.02304-25-s0002.xlsx]

## Sheet: Sheet1
Supplemental Material: SI B - Neutaliser validation results
MRSA
	Colony count	CFU/mL		A average	B average	C average		A-B recovery rate	A-C recovery rate
A	468	4680		4695	4520	4725		0.962726	1.00639
A	471	4710		469.5	452	472.5
B	439	4390
B	465	4650
C	473	4730
C	472	4720
				Inoculum average
	55	55000		55000
	65	65000
	45	45000
P. aeruginosa
	Colony count	CFU/mL		A average	B average	C average		A-B recovery rate	A-C recovery rate
	430	4300		4455	4360	4740		0.978676	1.06397
	461	4610		445.5	436	474
	428	4280
	444	4440
	481	4810
	467	4670
				Inoculum average
	123	123000		127333
	138	138000
	121	121000
C. albicans
	Colony count	CFU/mL		A average	B average	C average		A-B recovery rate	A-C recovery rate
	372	3720		3615	3790	3950		1.04841	1.09267
	351	3510		361.5	379	395
	352	3520
	406	4060
	378	3780
	412	4120
				Inoculum average
	54	54000		44666.7
	35	35000
	45	45000
Phi6
	Colony count	PFU/mL		A average	B average	C average		A-B recovery rate	A-C recovery rate
	38	3800		3950	3750	4450		0.949367	1.12658
	41	4100		395	375	445
	33	3300
	42	4200
	47	4700
	42	4200
				Inoculum average
	59	59000		69000
	74	74000
	74	74000
MS2
	Colony count	PFU/mL		A average	B average	C average		A-B recovery rate	A-C recovery rate
	202	20200		17400	17300	17500		0.994253	1.00575
	146	14600		1740	1730	1750
	193	19300
	153	15300
	170	17000
	180	18000
				Inoculum average
	491	491000		485000
	459	459000
	505	505000
